# Supplementary material for: Impact of altitude correction on bronchopulmonary dysplasia prevalence: A systematic review and meta-analysis
Source: PLoS One. 2025 Apr 22;20(4):e0322204. doi: 10.1371/journal.pone.0322204 (PMC12013871; doi:10.1371/journal.pone.0322204)
Supplement: S2 Table — (XLSX) [file pone.0322204.s002.xlsx]

## Sheet: Sheet1
S2 Table. Study selection process results
Title	Criteria	Inclusion	Data extractors	Date
Saudi Guidelines on the Diagnosis and Treatment of Pulmonary Hypertension: Pulmonary hypertension in children	no		Madina Syzdykova & Zhuldyzay Kagenova
2019 Clinical Practice Guideline Summary for Clinicians: Home Oxygen Therapy for Children",	yes	no information on BPD	Madina Syzdykova & Zhuldyzay Kagenova
2021 Western Medical Research Conference	no		Madina Syzdykova & Zhuldyzay Kagenova
52nd Annual Meeting of the Association for European Paediatric and Congenital Cardiology (AEPC) Megaron Athens International Conference Centre, Athens, Greece | May 9–12, 2018	no		Madina Syzdykova & Zhuldyzay Kagenova
53rd Annual Meeting of the Association for European Paediatric and Congenital Cardiology (AEPC) Fibes–Conference and Exhibition Centre, Seville, Spain | May 15–18, 2019	no		Madina Syzdykova & Zhuldyzay Kagenova
55th Annual Meeting of the Association for European Paediatric and Congenital Cardiology (AEPC) Geneva, Switzerland | 25–28 May 2022",	yes	no information on BPD	Madina Syzdykova & Zhuldyzay Kagenova
6th World Congress on Developmental Origins of Health and Disease: Oral Presentations	no		Madina Syzdykova & Zhuldyzay Kagenova
8th World Congress of Pediatric Cardiology and Cardiac Surgery (WCPCCS) Saturday, August 26, 2023 – Friday, September 1, 2023	no		Madina Syzdykova & Zhuldyzay Kagenova
A case series of 7 patients with Diffuse Idiopathic Pulmonary Neuroendocrine Cell Hyperplasia (DIPNECH) in New South Wales Australia	no		Madina Syzdykova & Zhuldyzay Kagenova
A clinical-pathogenetic approach on associated anomalies and chromosomal defects supports novel candidate critical regions and genes for gastroschisis	no		Madina Syzdykova & Zhuldyzay Kagenova
A Controlled Trial of Synthetic Surfactant in Infants Weighing 1250 G or More with Respiratory Distress Syndrome",	yes	no information on BPD	Madina Syzdykova & Zhuldyzay Kagenova
A new method for customized fetal growth reference percentiles",	yes	no information on BPD	Madina Syzdykova & Zhuldyzay Kagenova
A Review of Serotonin in the Developing Lung and Neonatal Pulmonary Hypertension	no		Madina Syzdykova & Zhuldyzay Kagenova
A simplified method for deriving shunt and reduced VA/Q in infants",	yes	no information on BPD	Madina Syzdykova & Zhuldyzay Kagenova
A study of genes encoding cytokines (IL6 , IL10 , TNF ), cytokine receptors (IL6R , IL6ST ), and glucocorticoid receptor (NR3C1 ) and susceptibility to bronchopulmonary dysplasia",	yes	no information on BPD	Madina Syzdykova & Zhuldyzay Kagenova
Abstracts from the 54th European Society of Human Genetics (ESHG) Conference: e-Posters",	yes	no information on BPD	Madina Syzdykova & Zhuldyzay Kagenova
ACE gene deletion/deletion polymorphism may be a protective factor for respiratory distress in preterm infants	no		Madina Syzdykova & Zhuldyzay Kagenova
Acoustic diagnosis of pulmonary hypertension: automated speech- recognition-inspired classification algorithm outperforms physicians	no		Madina Syzdykova & Zhuldyzay Kagenova
Acute and Chronic Altitude-Induced Cognitive Dysfunction in Children and Adolescents",	yes	no information on BPD	Madina Syzdykova & Zhuldyzay Kagenova
Acute kidney injury decreases pulmonary vascular growth and alveolarization in neonatal rat pups",	yes	no information on BPD	Madina Syzdykova & Zhuldyzay Kagenova
Adult Cardiovascular Health Risk and Cardiovascular Phenotypes of Prematurity",	yes	no information on BPD	Madina Syzdykova & Zhuldyzay Kagenova
Advances in bronchopulmonary dysplasia",	yes	no information on BPD	Madina Syzdykova & Zhuldyzay Kagenova
Advances in therapies for pediatric pulmonary arterial hypertension	no		Madina Syzdykova & Zhuldyzay Kagenova
Advances in Therapies to Treat Neonatal Hypoxic-Ischemic Encephalopathy	no		Madina Syzdykova & Zhuldyzay Kagenova
Air travel and the risks of hypoxia in children	yes	no information on BPD	Madina Syzdykova & Zhuldyzay Kagenova
Air travel and the risks of hypoxia in children",	duplicate		Madina Syzdykova & Zhuldyzay Kagenova
All the right moves: why in utero transfer is both important for the baby and difficult to achieve and new strategies for change	no		Madina Syzdykova & Zhuldyzay Kagenova
Altitude, oxygen and the definition of bronchopulmonary dysplasia	duplicate		Madina Syzdykova & Zhuldyzay Kagenova
Altitude, oxygen and the definition of bronchopulmonary dysplasia.	yes	include	Madina Syzdykova & Zhuldyzay Kagenova	03.05.2024
Altitude, oxygen and the definition of bronchopulmonary dysplasia",	duplicate		Madina Syzdykova & Zhuldyzay Kagenova
Altitude, oxygen and the definition of bronchopulmonary dysplasia",	duplicate		Madina Syzdykova & Zhuldyzay Kagenova
Altitude, oxygen and the definition of bronchopulmonary dysplasia",	duplicate		Madina Syzdykova & Zhuldyzay Kagenova
Alveolar Hyperoxia and Exacerbation of Lung Injury in Critically Ill SARS-CoV-2 Pneumonia	no		Madina Syzdykova & Zhuldyzay Kagenova
Alveolar Hyperoxia and Exacerbation of Lung Injury in Critically Ill SARS-CoV-2 Pneumonia",	yes	no information on BPD	Madina Syzdykova & Zhuldyzay Kagenova
Angiotensin-converting enzyme D allele does not influence susceptibility to acute hypoxic respiratory failure in children",	yes	no information on BPD	Madina Syzdykova & Zhuldyzay Kagenova
Anti–sFlt-1 Therapy Preserves Lung Alveolar and Vascular Growth in Antenatal Models of Bronchopulmonary Dysplasia",	yes	no information on BPD	Madina Syzdykova & Zhuldyzay Kagenova
Antibacterial and Antibiofilm Activity of Different Species of Fabiana sp. Extract Obtained via Maceration and Ultrasound-Assisted Extraction against Staphylococcus epidermidis	no		Madina Syzdykova & Zhuldyzay Kagenova
Aquaporins in lung health and disease: Emerging roles, regulation, and clinical implications	no		Madina Syzdykova & Zhuldyzay Kagenova
Are preterm infants at high altitude at greater risk for the development of bronchopulmonary dysplasia?	yes	include	Madina Syzdykova & Zhuldyzay Kagenova	02.05.2024
Are preterm infants at high altitude at greater risk for the development of bronchopulmonary dysplasia?	duplicate		Madina Syzdykova & Zhuldyzay Kagenova
Are Preterm Infants at High Altitude at Greater Risk for the Development of Bronchopulmonary Dysplasia?",	duplicate		Madina Syzdykova & Zhuldyzay Kagenova
Arginine-NO metabolites are associated with morbidity in single ventricle infants undergoing stage 2 palliation	no		Madina Syzdykova & Zhuldyzay Kagenova
Aspen/Snowmass Perinatal Biology Symposium: "Interconnecting Animal and Human Systems to Understand Life-Long Disease"	no		Madina Syzdykova & Zhuldyzay Kagenova
Assessing the risk of in-flight hypoxia: chronic lung disease of prematurity and children with neuromuscular disorders	yes	no information on BPD	Madina Syzdykova & Zhuldyzay Kagenova
Association of Variability in the DDAH1, DDAH2, AGXT2 and PRMT1 Genes with Circulating ADMA Concentration in Human Whole Blood	no		Madina Syzdykova & Zhuldyzay Kagenova
Baroreflex sensitivity is blunted in hypoxia independently of changes in inspired carbon dioxide pressure in prematurely born male adults",	yes	no information on BPD	Madina Syzdykova & Zhuldyzay Kagenova
Biological roles of cytochrome P450 1A1, 1A2, and 1B1 enzymes.	no		Madina Syzdykova & Zhuldyzay Kagenova
Bronchiectasis (Primer)	no		Madina Syzdykova & Zhuldyzay Kagenova
Bronchiolitis: adopting a unifying definition and a comprehensive etiological classification	no		Madina Syzdykova & Zhuldyzay Kagenova
Bronchopulmonary dysplasia predictor scale validation in preterm newborns in two neonatal units at 2600 m above sea level	duplicate		Madina Syzdykova & Zhuldyzay Kagenova
Bronchopulmonary dysplasia predictor scale validation in preterm newborns in two neonatal units at 2600 m above sea level.	yes	include	Madina Syzdykova & Zhuldyzay Kagenova	04.05.2025
Bronchopulmonary dysplasia predictor scale validation in preterm newborns in two neonatal units at 2600 m above sea level",	duplicate		Madina Syzdykova & Zhuldyzay Kagenova
Bronchopulmonary dysplasia: effect of altitude correction and role for the Neonatal Research Network Prediction Algorithm	duplicate		Madina Syzdykova & Zhuldyzay Kagenova
Bronchopulmonary dysplasia: effect of altitude correction and role for the Neonatal Research Network Prediction Algorithm.	yes	include	Madina Syzdykova & Zhuldyzay Kagenova	03.05.2024
Bronchopulmonary dysplasia: effect of altitude correction and role for the Neonatal Research Network Prediction Algorithm",	duplicate		Madina Syzdykova & Zhuldyzay Kagenova
Bronchopulmonary dysplasia: effect of altitude correction and role for the Neonatal Research Network Prediction Algorithm",	duplicate		Madina Syzdykova & Zhuldyzay Kagenova
Bronchopulmonary dysplasia: Incidence and severity in premature infants born at high altitude	duplicate		Madina Syzdykova & Zhuldyzay Kagenova
Bronchopulmonary dysplasia: Incidence and severity in premature infants born at high altitude	no		Madina Syzdykova & Zhuldyzay Kagenova
Bronchopulmonary dysplasia: Incidence and severity in premature infants born at high altitude.	yes	include	Madina Syzdykova & Zhuldyzay Kagenova	02.05.2024
Bronchopulmonary dysplasia: Incidence and severity in premature infants born at high altitude",	duplicate		Madina Syzdykova & Zhuldyzay Kagenova
Bronchopulmonary Dysplasia: Where Have All the Vessels Gone? Roles of Angiogenic Growth Factors in Chronic Lung Disease",	yes	no information on BPD	Madina Syzdykova & Zhuldyzay Kagenova
BTS Clinical Statement on air travel for passengers with respiratory disease",	yes	no information on BPD	Madina Syzdykova & Zhuldyzay Kagenova
BTS guideline for oxygen use in adults in healthcare and emergency settings	no		Madina Syzdykova & Zhuldyzay Kagenova
BTS guidelines for home oxygen in children",	yes	no information on BPD	Madina Syzdykova & Zhuldyzay Kagenova
Caffeine prophylaxis to improve intermittent hypoxaemia in infants born late preterm: a randomised controlled dosage trial (Latte Dosage Trial)	no		Madina Syzdykova & Zhuldyzay Kagenova
Carbon dioxide and the critically ill--too little of a good thing?	no		Madina Syzdykova & Zhuldyzay Kagenova
Carbon dioxide and the critically ill--too little of a good thing?",	yes	no information on BPD	Madina Syzdykova & Zhuldyzay Kagenova
Cardio-respiratory, oxidative stress and acute mountain sickness responses to normobaric and hypobaric hypoxia in prematurely born adults",	yes	no information on BPD	Madina Syzdykova & Zhuldyzay Kagenova
Cardiovascular function in children who had chronic lung disease of prematurity	no		Madina Syzdykova & Zhuldyzay Kagenova
Central Sleep Apnea (CSA) as a Primary Cause of Hypoxia in Infants Living in High Altitude Can Affect the Diagnosis of Bronchopulmonary Dysplasia (BPD) or Other …"	yes	no information on BPD	Madina Syzdykova & Zhuldyzay Kagenova
Central Sleep Apnea (CSA) as a Primary Cause of Hypoxia in Infants Living in High Altitude Can Affect the Diagnosis of Bronchopulmonary Dysplasia (BPD) or Other Diseases",	duplicate		Madina Syzdykova & Zhuldyzay Kagenova
Ceramide and Regulation of Vascular Tone	no		Madina Syzdykova & Zhuldyzay Kagenova
Circular RNAs in the Origin of Developmental Lung Disease: Promising Diagnostic and Therapeutic Biomarkers",	yes	no information on BPD	Madina Syzdykova & Zhuldyzay Kagenova
Circular RNAs in the Origin of Developmental Lung Disease: Promising Diagnostic and Therapeutic Biomarkers",	duplicate		Madina Syzdykova & Zhuldyzay Kagenova
Clinical associations with immature breathing in preterm infants: part 2--periodic breathing	no		Madina Syzdykova & Zhuldyzay Kagenova
Clinical characteristics and risk factors of bronchopulmonary dysplasia in premature infants≤ 32 weeks at high altitude and low altitude	yes	include	Madina Syzdykova & Zhuldyzay Kagenova	02.05.2024
Clinical features of paediatric pulmonary hypertension: a registry study",	yes	no information on BPD	Madina Syzdykova & Zhuldyzay Kagenova
Clinical predictors of radiological pneumonia: A cross-sectional study from a tertiary hospital in Nepal	no		Madina Syzdykova & Zhuldyzay Kagenova
Comparative Analysis of Epididymis Cauda of Yak before and after Sexual Maturity	no		Madina Syzdykova & Zhuldyzay Kagenova
Comparative Analysis of Epididymis Cauda of Yak before and after Sexual Maturity",	yes	no information on BPD	Madina Syzdykova & Zhuldyzay Kagenova
Comparison of the Effect of Nifedipine Alone and the Combination of Nifedipine and Sildenafil in Delaying Preterm Labor: A Randomized Clinical Trial	no		Madina Syzdykova & Zhuldyzay Kagenova
Comparisons of care practices for very preterm infants and their short-term outcomes in two tertiary centers in northwest and south China: A retrospective cohort study",	yes	no information on BPD	Madina Syzdykova & Zhuldyzay Kagenova
Comparisons of care practices for very preterm infants and their short-term outcomes in two tertiary centers in northwest and south China: A retrospective cohort study",	duplicate		Madina Syzdykova & Zhuldyzay Kagenova
Contribution of the seminal microbiome to paternal programming	no		Madina Syzdykova & Zhuldyzay Kagenova
CORRECTION FOR ALTITUDE SIGNIFICANTLY CHANGES REPORT RATES FOR BRONCHOPULMONARY DYSPLASIA",	yes	include	Madina Syzdykova & Zhuldyzay Kagenova	02.05.2024
Crisis management during anaesthesia: desaturation	no		Madina Syzdykova & Zhuldyzay Kagenova
CT imaging of peripheral pulmonary vessel disease	no		Madina Syzdykova & Zhuldyzay Kagenova
Current Update on Categorization of Migraine Subtypes on the Basis of Genetic Variation: a Systematic Review	no		Madina Syzdykova & Zhuldyzay Kagenova
Decreased vascular reactivity associated with increased IL-8 in 6-month-old infants of mothers with pre-eclampsia	no		Madina Syzdykova & Zhuldyzay Kagenova
Desaturation events in neonates during mechanical ventilation	no		Madina Syzdykova & Zhuldyzay Kagenova
Development and Validation of a Risk Scoring Tool for Bronchopulmonary Dysplasia in Preterm Infants Based on a Systematic Review and Meta-Analysis",	yes	no information on BPD	Madina Syzdykova & Zhuldyzay Kagenova
Developmental plasticity of the hypoxic ventilatory response in rats induced by neonatal hypoxia",	yes	no information on BPD	Madina Syzdykova & Zhuldyzay Kagenova
Diagnosis and Pathophysiological Mechanisms of Group 3 Hypoxia-Induced Pulmonary Hypertension	no		Madina Syzdykova & Zhuldyzay Kagenova
Diagnosis and treatment of pulmonary hypertension in the adolescent	no		Madina Syzdykova & Zhuldyzay Kagenova
Diagnosis and treatment of pulmonary hypertension in the adolescent",	yes	no information on BPD	Madina Syzdykova & Zhuldyzay Kagenova
Diagnosis and treatment protocol for COVID‐19 patients (Trial Version 9)	no		Madina Syzdykova & Zhuldyzay Kagenova
Diagnosis and Treatment Protocol for Novel Coronavirus Pneumonia (Trial Version 7)	no		Madina Syzdykova & Zhuldyzay Kagenova
Diagnostics, monitoring and outpatient care in children with suspected pulmonary hypertension/paediatric pulmonary hypertensive vascular disease. Expert consensus statement on the diagnosis and treatment of paediatric pulmonary hypertension. The European Paediatric Pulmonary Vascular Disease Network, endorsed by ISHLT and DGPK	no		Madina Syzdykova & Zhuldyzay Kagenova
Differential placental CpG methylation is associated with chronic lung disease of prematurity	no		Madina Syzdykova & Zhuldyzay Kagenova
Differential placental CpG methylation is associated with chronic lung disease of prematurity",	yes	no information on BPD	Madina Syzdykova & Zhuldyzay Kagenova
Diffuse Lung Disease in Infancy: A Proposed Classification Applied to 259 Diagnostic Biopsies	no		Madina Syzdykova & Zhuldyzay Kagenova
Does breastfeeding protect children from asthma? Analysis of NHANES III survey data	no		Madina Syzdykova & Zhuldyzay Kagenova
Does chronic oxygen dependency in preterm infants with bronchopulmonary dysplasia at NICU discharge predict respiratory outcomes at 3 years of age?",	yes	no information on BPD	Madina Syzdykova & Zhuldyzay Kagenova
Does chronic oxygen dependency in preterm infants with bronchopulmonary dysplasia at NICU discharge predict respiratory outcomes at 3 years of age?",	duplicate		Madina Syzdykova & Zhuldyzay Kagenova
Downregulation of SIRT3 Aggravates Lung Ischemia Reperfusion Injury by Increasing Mitochondrial Fission and Oxidative Stress through HIF-1α-Dependent Mechanisms	no		Madina Syzdykova & Zhuldyzay Kagenova
Duration of and trends in respiratory support among extremely preterm infants	no		Madina Syzdykova & Zhuldyzay Kagenova
Duration of neonatal oxygen supplementation, erythropoiesis and blood pressure in young adults born preterm",	yes	no information on BPD	Madina Syzdykova & Zhuldyzay Kagenova
Early cardiac function and death, severe bronchopulmonary dysplasia and pulmonary hypertension in extremely preterm infants",	yes	no information on BPD	Madina Syzdykova & Zhuldyzay Kagenova
Early Pulmonary Vascular Disease in Preterm Infants Is Associated with Late Respiratory Outcomes in Childhood",	yes	no information on BPD	Madina Syzdykova & Zhuldyzay Kagenova
Echocardiographic Measurements of Right Ventricular Mechanics in Infants with Bronchopulmonary Dysplasia at 36 Weeks Postmenstrual Age	duplicate		Madina Syzdykova & Zhuldyzay Kagenova
Echocardiographic Measurements of Right Ventricular Mechanics in Infants with Bronchopulmonary Dysplasia at 36 Weeks Postmenstrual Age.	yes	no information on BPD	Madina Syzdykova & Zhuldyzay Kagenova
Echocardiographic Measurements of Right Ventricular Mechanics in Infants with Bronchopulmonary Dysplasia at 36 Weeks Postmenstrual Age",	duplicate		Madina Syzdykova & Zhuldyzay Kagenova
Effects of FHL1 and P21 on hypoxia-induced pulmonary vascular remodeling in neonatal rats	no		Madina Syzdykova & Zhuldyzay Kagenova
Effects of low oxygen saturation limits on the ductus arteriosus in extremely low birth weight infants	no		Madina Syzdykova & Zhuldyzay Kagenova
Effects of low oxygen saturation limits on the ductus arteriosus in extremely low birth weight infants	no		Madina Syzdykova & Zhuldyzay Kagenova
Effects of Pre-Term Birth on the Cardio-Respiratory Responses to Hypoxic Exercise in Children	no		Madina Syzdykova & Zhuldyzay Kagenova
Effects of vitamin and mineral supplementation during pregnancy on maternal, birth, child health and development outcomes in low- and middle-income countries: A systematic review	no		Madina Syzdykova & Zhuldyzay Kagenova
Elevated expression of sufactant proteins in newborn rats during adaptation to hyperoxia	no		Madina Syzdykova & Zhuldyzay Kagenova
Elevation of Pulmonary Artery Pressure in Newborns from High-Altitude Pregnancies Complicated by Preeclampsia",	yes	other	Madina Syzdykova & Zhuldyzay Kagenova
Endothelial FGF signaling is protective in hypoxia-induced pulmonary hypertension	no		Madina Syzdykova & Zhuldyzay Kagenova
Endothelial Progenitor Cells: Current Issues on Characterization and Challenging Clinical Applications	no		Madina Syzdykova & Zhuldyzay Kagenova
Endotypes of Prematurity and Phenotypes of Bronchopulmonary Dysplasia: Toward Personalized Neonatology",	yes	no information on BPD	Madina Syzdykova & Zhuldyzay Kagenova
Enteral vitamin A for reducing severity of bronchopulmonary dysplasia in extremely preterm infants: a randomised controlled trial",	yes	no information on BPD	Madina Syzdykova & Zhuldyzay Kagenova
Epigenetic regulation by histone demethylases in hypoxia	no		Madina Syzdykova & Zhuldyzay Kagenova
Estrogen Paradox in Pulmonary Hypertension: Current Controversies and Future Perspectives	no		Madina Syzdykova & Zhuldyzay Kagenova
Evaluating Predisposition Factors of Infants Presenting with Recurrent Bronchiolitis Episodes in İstanbul Bağcılar	no		Madina Syzdykova & Zhuldyzay Kagenova
Evidence for Developmental Hypopituitarism in Ill Preterm Infants	no		Madina Syzdykova & Zhuldyzay Kagenova
Evidence for Developmental Hypopituitarism in Ill Preterm Infants	no		Madina Syzdykova & Zhuldyzay Kagenova
Exaggerated Cardiac Contractile Response to Hypoxia in Adults Born Preterm	no		Madina Syzdykova & Zhuldyzay Kagenova
Excessive gas exchange impairment during exercise in a subject with a history of bronchopulmonary dysplasia and high altitude pulmonary edema	duplicate		Madina Syzdykova & Zhuldyzay Kagenova
Excessive gas exchange impairment during exercise in a subject with a history of bronchopulmonary dysplasia and high altitude pulmonary edema.	yes	no information on BPD	Madina Syzdykova & Zhuldyzay Kagenova
Excessive gas exchange impairment during exercise in a subject with a history of bronchopulmonary dysplasia and high altitude pulmonary edema",	duplicate		Madina Syzdykova & Zhuldyzay Kagenova
Experimental Selection for Drosophila Survival in Extremely Low O2 Environment	no		Madina Syzdykova & Zhuldyzay Kagenova
Expression of vascular endothelial growth factor (VEGF) and its receptors (VEGF-R1 [Flt-1] and VEGF-R2 [KDR/Flk-1]) in tumorlets and in neuroendocrine cell hyperplasia of the lung	no		Madina Syzdykova & Zhuldyzay Kagenova
Factors determining the severity of asthma	no		Madina Syzdykova & Zhuldyzay Kagenova
Fetal Growth Restriction Before and After Birth	no		Madina Syzdykova & Zhuldyzay Kagenova
Fetal growth restriction: current knowledge to the general Obs/Gyn	no		Madina Syzdykova & Zhuldyzay Kagenova
Fibroblast Growth Factor-10 (FGF-10) Mobilizes Lung-resident Mesenchymal Stem Cells and Protects Against Acute Lung Injury	no		Madina Syzdykova & Zhuldyzay Kagenova
Fitness to fly in the paediatric population, how to assess and advice",	yes	exclude - review	Madina Syzdykova & Zhuldyzay Kagenova
Fitness to fly testing in term and ex-preterm babies without bronchopulmonary dysplasia",	yes	exclude - review	Madina Syzdykova & Zhuldyzay Kagenova
Follow-up of Kangaroo Mother Care programmes in the last 28 years: results from a cohort of 57 154 low-birth-weight infants in Colombia",	yes	exclude - no data on the total patient number in each year group	Madina Syzdykova & Zhuldyzay Kagenova
Four Markers Useful for the Distinction of Intrauterine Growth Restriction in Sheep	no		Madina Syzdykova & Zhuldyzay Kagenova
Four Markers Useful for the Distinction of Intrauterine Growth Restriction in Sheep",	yes	no information on BPD	Madina Syzdykova & Zhuldyzay Kagenova
From Galen to Gross and beyond: a brief history of the enigmatic patent ductus arteriosus	no		Madina Syzdykova & Zhuldyzay Kagenova
Functional and evolutionary analysis of Korean bob-tailed native dog using whole-genome sequencing data	no		Madina Syzdykova & Zhuldyzay Kagenova
Functional facets of the pulmonary neuroendocrine system	no		Madina Syzdykova & Zhuldyzay Kagenova
Gene Expression Profile of Human Airway Epithelium Induced by Hyperoxia In Vivo	no		Madina Syzdykova & Zhuldyzay Kagenova
Generating expected growth curves and Z-scores for premature infants	no		Madina Syzdykova & Zhuldyzay Kagenova
Generating expected growth curves and Z-scores for premature infants	no		Madina Syzdykova & Zhuldyzay Kagenova
Gestational intermittent hyperoxia rescues murine genetic congenital heart disease in part	no		Madina Syzdykova & Zhuldyzay Kagenova
Growth and Development in a Heliox Incubator Environment: A Long-Term Safety Study",	yes	no information on BPD	Madina Syzdykova & Zhuldyzay Kagenova
Growth of Preterm Born Children	no		Madina Syzdykova & Zhuldyzay Kagenova
Growth Rate of Lung Function in Healthy Preterm Infants	no		Madina Syzdykova & Zhuldyzay Kagenova
HIF and the Lung: Role of Hypoxia-inducible Factors in Pulmonary Development and Disease	no		Madina Syzdykova & Zhuldyzay Kagenova
HIF-1α Regulates Bone Homeostasis and Angiogenesis, Participating in the Occurrence of Bone Metabolic Diseases	no		Madina Syzdykova & Zhuldyzay Kagenova
High Frequency of Hypoxia in Children with Bronchopulmonary Dysplasia Undergoing Altitude Challenge	yes	no information on BPD	Madina Syzdykova & Zhuldyzay Kagenova
High Frequency of Hypoxia in Children with Bronchopulmonary Dysplasia Undergoing Altitude Challenge",	duplicate		Madina Syzdykova & Zhuldyzay Kagenova
High vs low CPAP strategy with aerosolized calfactant in preterm infants with respiratory distress syndrome	no		Madina Syzdykova & Zhuldyzay Kagenova
Higher altitude and risk of bronchopulmonary dysplasia among preterm infants	duplicate		Madina Syzdykova & Zhuldyzay Kagenova
Higher altitude and risk of bronchopulmonary dysplasia among preterm infants.	yes	include	Madina Syzdykova & Zhuldyzay Kagenova	03.05.2024
Higher Altitude and Risk of Bronchopulmonary Dysplasia among Preterm Infants",	duplicate		Madina Syzdykova & Zhuldyzay Kagenova
Histological chorioamnionitis and bronchopulmonary dysplasia: a retrospective cohort study",	yes	no information on BPD	Madina Syzdykova & Zhuldyzay Kagenova
Histological chorioamnionitis and bronchopulmonary dysplasia: a retrospective cohort study",	duplicate		Madina Syzdykova & Zhuldyzay Kagenova
Histological chorioamnionitis and bronchopulmonary dysplasia: a retrospective cohort study",	duplicate		Madina Syzdykova & Zhuldyzay Kagenova
Home Oxygen Therapy for Children: An Official American Thoracic Society Clinical Practice Guideline",	yes	no information on BPD	Madina Syzdykova & Zhuldyzay Kagenova
Hydrogen Sulfide Metabolism and Pulmonary Hypertension	no		Madina Syzdykova & Zhuldyzay Kagenova
Hyperoxia reduces bone marrow, circulating, and lung endothelial progenitor cells in the developing lung: implications for the pathogenesis of bronchopulmonary dysplasia.	yes	no information on BPD	Madina Syzdykova & Zhuldyzay Kagenova
Hyperoxia reduces bone marrow, circulating, and lung endothelial progenitor cells in the developing lung: implications for the pathogenesis of bronchopulmonary dysplasia",	duplicate		Madina Syzdykova & Zhuldyzay Kagenova
Hyperplasia and hypertrophy of pulmonary neuroepithelial bodies, presumed airway hypoxia sensors, in hypoxia-inducible factor prolyl hydroxylase-deficient mice	no		Madina Syzdykova & Zhuldyzay Kagenova
Hypertension induced by pregnancy and neonatal outcome: Results from a retrospective cohort study in preterm under 34 weeks	yes	no information on BPD	Madina Syzdykova & Zhuldyzay Kagenova
Hyperventilation in Head Injury*: A Review	no		Madina Syzdykova & Zhuldyzay Kagenova
Hypocapnic but Not Metabolic Alkalosis Impairs Alveolar Fluid Reabsorption	no		Madina Syzdykova & Zhuldyzay Kagenova
Hypoxia Tolerance Declines with Age in the Absence of Methionine Sulfoxide Reductase (MSR) in Drosophila melanogaster	no		Madina Syzdykova & Zhuldyzay Kagenova
Hypoxia-Inducible Factor-1[alpha] in Pulmonary Arterial Smooth Muscle Cells and Hypoxia-induced Pulmonary Hypertension	no		Madina Syzdykova & Zhuldyzay Kagenova
Hypoxia-Inducible Pathway Polymorphisms and Their Role in the Complications of Prematurity	no		Madina Syzdykova & Zhuldyzay Kagenova
Hypoxia-Inducible Pathway Polymorphisms and Their Role in the Complications of Prematurity",	yes	no information on BPD	Madina Syzdykova & Zhuldyzay Kagenova
Hypoxic challenge test applied to healthy children: influence of body positions and exertion on pulse oximetric saturation	no		Madina Syzdykova & Zhuldyzay Kagenova
Hypoxic Challenge Testing (Fitness to Fly) in children with complex congenital heart disease	no		Madina Syzdykova & Zhuldyzay Kagenova
Hypoxic pulmonary endothelial cells release epidermal growth factor leading to vascular smooth muscle cell arginase‐2 expression and proliferation	no		Madina Syzdykova & Zhuldyzay Kagenova
Hypoxic pulmonary endothelial cells release epidermal growth factor leading to vascular smooth muscle cell arginase‐2 expression and proliferation",	yes	no information on BPD	Madina Syzdykova & Zhuldyzay Kagenova
Idiopathic Pulmonary Arterial Hypertension in Children: A Review	no		Madina Syzdykova & Zhuldyzay Kagenova
Impact of Wildfire Smoke on Adverse Pregnancy Outcomes in Colorado, 2007–2015	no		Madina Syzdykova & Zhuldyzay Kagenova
Imposed Work of Breathing for Flow Meters with In-Line versus Flow-Through Technique during Simulated Neonatal Breathing	no		Madina Syzdykova & Zhuldyzay Kagenova
Impulse oscillometry reference values and bronchodilator response in three- to five-year old children living at high altitude",	yes	no information on BPD	Madina Syzdykova & Zhuldyzay Kagenova
Incidence of Respiratory Syncytial Virus-Positive Hospitalizations in Germany",	yes	no information on BPD	Madina Syzdykova & Zhuldyzay Kagenova
Increased Lung Expression of Anti-Angiogenic Factors in Down Syndrome: Potential Role in Abnormal Lung Vascular Growth and the Risk for Pulmonary Hypertension	no		Madina Syzdykova & Zhuldyzay Kagenova
Increased Lung Expression of Anti-Angiogenic Factors in Down Syndrome: Potential Role in Abnormal Lung Vascular Growth and the Risk for Pulmonary Hypertension",	yes	no information on BPD	Madina Syzdykova & Zhuldyzay Kagenova
Inhaled Nitric Oxide Effects on Lung Structure and Function in Chronically Ventilated Preterm Lambs",	yes	no information on BPD	Madina Syzdykova & Zhuldyzay Kagenova
Inhibition of the interaction between microglial adenosine 2A receptor and NLRP3 inflammasome attenuates neuroinflammation posttraumatic brain injury",	yes	no information on BPD	Madina Syzdykova & Zhuldyzay Kagenova
Intrauterine Growth Restriction: Antenatal and Postnatal Aspects	no		Madina Syzdykova & Zhuldyzay Kagenova
Intrauterine Hypoxia and Epigenetic Programming in Lung Development and Disease",	yes	no information on BPD	Madina Syzdykova & Zhuldyzay Kagenova
Is the New Definition of Bronchopulmonary Dysplasia More Useful?",	yes	no information on BPD	Madina Syzdykova & Zhuldyzay Kagenova
Issues in Transfusing Preterm Infants in the NICU	no		Madina Syzdykova & Zhuldyzay Kagenova
Knockdown of miR-203a-3p alleviates the development of bronchopulmonary dysplasia partly via the up-regulation of vascular endothelial growth factor A",	yes	no information on BPD	Madina Syzdykova & Zhuldyzay Kagenova
Latin American Society for Pediatric Research (LASPR)	no		Madina Syzdykova & Zhuldyzay Kagenova
Long-distance air medical transport of extremely low birth weight infants with pneumoperitoneum	no		Madina Syzdykova & Zhuldyzay Kagenova
Long-distance air medical transport of extremely low birth weight infants with pneumoperitoneum	no		Madina Syzdykova & Zhuldyzay Kagenova
Long-term follow-up of bronchopulmonary dysplasia	duplicate		Madina Syzdykova & Zhuldyzay Kagenova
Long-term follow-up of bronchopulmonary dysplasia.	yes	no information on BPD	Madina Syzdykova & Zhuldyzay Kagenova
Loss of microRNA-30a and sex-specific effects on the neonatal hyperoxic lung injury",	yes	no information on BPD	Madina Syzdykova & Zhuldyzay Kagenova
Low lung function in the developing world is analogous to stunting: a review of the evidence [version 2; peer review: 1 approved, 1 approved with reservations]	no		Madina Syzdykova & Zhuldyzay Kagenova
LUNG TUMORS WITH NEUROENDOCRINE MORPHOLOGY: A Perspective for the New Millennium	yes	no information on BPD	Madina Syzdykova & Zhuldyzay Kagenova
Maternal Distress during Pregnancy and the Postpartum Period: Underlying Mechanisms and Child’s Developmental Outcomes—A Narrative Review	no		Madina Syzdykova & Zhuldyzay Kagenova
Maternal Distress during Pregnancy and the Postpartum Period: Underlying Mechanisms and Child’s Developmental Outcomes—A Narrative Review",	yes	no information on BPD	Madina Syzdykova & Zhuldyzay Kagenova
Measuring quality of care in moderate and late preterm infants	no		Madina Syzdykova & Zhuldyzay Kagenova
Measuring quality of care in moderate and late preterm infants",	yes	no information on BPD	Madina Syzdykova & Zhuldyzay Kagenova
Mechanisms and Limits of Induced Postnatal Lung Growth",	yes	no information on BPD	Madina Syzdykova & Zhuldyzay Kagenova
Meconium Aspiration Delays Normal Decline of Pulmonary Vascular Resistance Shortly after Birth through Lung Parenchymal Injury	no		Madina Syzdykova & Zhuldyzay Kagenova
Melatonin improves cerebrovascular function and decreases oxidative stress in chronically hypoxic lambs"	yes	no information on BPD	Madina Syzdykova & Zhuldyzay Kagenova
Metabolomics in Pulmonary Hypertension—A Useful Tool to Provide Insights into the Dark Side of a Tricky Pathology",	yes	no information on BPD	Madina Syzdykova & Zhuldyzay Kagenova
MicroRNA Signatures Associated with Bronchopulmonary Dysplasia Severity in Tracheal Aspirates of Preterm Infants",	yes	no information on BPD	Madina Syzdykova & Zhuldyzay Kagenova
Microvascular and oxidative stress responses to acute high-altitude exposure in prematurely born adults",	yes	no information on BPD	Madina Syzdykova & Zhuldyzay Kagenova
Mild hypoxia impairs alveolarization in the endothelial nitric oxide synthase-deficient mouse",	yes	no information on BPD	Madina Syzdykova & Zhuldyzay Kagenova
MIR17HG polymorphisms contribute to high-altitude pulmonary edema susceptibility in the Chinese population",	yes	no information on BPD	Madina Syzdykova & Zhuldyzay Kagenova
Moderate postnatal hyperoxia accelerates lung growth and attenuates pulmonary hypertension in infant rats after exposure to intra-amniotic endotoxin",	yes	no information on BPD	Madina Syzdykova & Zhuldyzay Kagenova
Molecular Identification of Bacteria in Tracheal Aspirate Fluid from Mechanically Ventilated Preterm Infants",	yes	no information on BPD	Madina Syzdykova & Zhuldyzay Kagenova
Monitoring of Infants Discharged Home with Medical Devices",	yes	no information on BPD	Madina Syzdykova & Zhuldyzay Kagenova
Multinucleated arginine-vasopressin neurons in the humans supraoptic nucleus: A hallmark of pulmonary pathology	no		Madina Syzdykova & Zhuldyzay Kagenova
Need for supplemental oxygen at discharge in infants with bronchopulmonary dysplasia is not associated with worse neurodevelopmental outcomes at 3 years corrected age.	yes	no information on BPD	Madina Syzdykova & Zhuldyzay Kagenova
Need for Supplemental Oxygen at Discharge in Infants with Bronchopulmonary Dysplasia Is Not Associated with Worse Neurodevelopmental Outcomes at 3 Years Corrected Age",	duplicate		Madina Syzdykova & Zhuldyzay Kagenova
Need for Supplemental Oxygen at Discharge in Infants with Bronchopulmonary Dysplasia Is Not Associated with Worse Neurodevelopmental Outcomes at 3 Years Corrected Age",	duplicate		Madina Syzdykova & Zhuldyzay Kagenova
Neonatal oxygen saturations and blood pressure at school-age in children born extremely preterm: a cohort study	no		Madina Syzdykova & Zhuldyzay Kagenova
Neonatal oxygen saturations and blood pressure at school-age in children born extremely preterm: a cohort study	no		Madina Syzdykova & Zhuldyzay Kagenova
Neonatal oxygen saturations and blood pressure at school-age in children born extremely preterm: a cohort study",	duplicate		Madina Syzdykova & Zhuldyzay Kagenova
Neonatal oxygen saturations and blood pressure at school-age in children born extremely preterm: a cohort study",	yes	no information on BPD	Madina Syzdykova & Zhuldyzay Kagenova
Neonatal sepsis	no		Madina Syzdykova & Zhuldyzay Kagenova
Neonatal sepsis	no		Madina Syzdykova & Zhuldyzay Kagenova
Neuron-derived FGF10 ameliorates cerebral ischemia injury via inhibiting NF-[kappa]B-dependent neuroinflammation and activating PI3K/Akt survival signaling pathway in mice	no		Madina Syzdykova & Zhuldyzay Kagenova
Nitric oxide, oxygen, and prostacyclin in children with pulmonary hypertension	no		Madina Syzdykova & Zhuldyzay Kagenova
Nitric oxide, oxygen, and prostacyclin in children with pulmonary hypertension",	yes	no information on BPD	Madina Syzdykova & Zhuldyzay Kagenova
Nocturnal oxygen saturation profiles of healthy term infants	no		Madina Syzdykova & Zhuldyzay Kagenova
Normal values of the pulmonary artery acceleration time (PAAT) and the right ventricular ejection time (RVET) in children and adolescents and the impact of the PAAT/RVET-index in the assessment of pulmonary hypertension	no		Madina Syzdykova & Zhuldyzay Kagenova
Normobaric Oxygen Toxicity of the Lung	no		Madina Syzdykova & Zhuldyzay Kagenova
Not Only COVID-19: Involvement of Multiple Chemosensory Systems in Human Diseases	no		Madina Syzdykova & Zhuldyzay Kagenova
Not Only COVID-19: Involvement of Multiple Chemosensory Systems in Human Diseases",	yes	no information on BPD	Madina Syzdykova & Zhuldyzay Kagenova
Occurrence of Ochratoxin A in Coffee: Threads and Solutions—A Mini-Review	no		Madina Syzdykova & Zhuldyzay Kagenova
Oxygen dependency as equivalent to bronchopulmonary dysplasia at different altitudes in newborns [= or <, slanted]1500 g at birth from the SIBEN network",	duplicate		Madina Syzdykova & Zhuldyzay Kagenova
Oxygen dependency as equivalent to bronchopulmonary dysplasia at different altitudes in newborns ≤ 1500 g at birth from the SIBEN network",	duplicate		Madina Syzdykova & Zhuldyzay Kagenova
Oxygen dependency as equivalent to bronchopulmonary dysplasia at different altitudes in newborns ⩽1500 g at birth from the SIBEN network",	duplicate		Madina Syzdykova & Zhuldyzay Kagenova
Oxygen dependency as equivalent to bronchopulmonary dysplasia at different altitudes in newborns 1500 g at birth from the SIBEN network.	yes	include	Madina Syzdykova & Zhuldyzay Kagenova	02.05.2024
Oxygen saturation in healthy newborn infants immediately after birth measured by pulse oximetry	no		Madina Syzdykova & Zhuldyzay Kagenova
OXYGEN-SATURATION BY PULSE OXIMETRY IN HEALTHY INFANTS AT AN ALTITUDE OF 1610-M (5280 FT) - WHAT IS NORMAL",	yes	no information on BPD	Madina Syzdykova & Zhuldyzay Kagenova
Perinatal Nitric Oxide Therapy Prevents Adverse Effects of Perinatal Hypoxia on the Adult Pulmonary Circulation	no		Madina Syzdykova & Zhuldyzay Kagenova
Persistent Ductus Arteriosus in Critically Ill Preterm Infants	no		Madina Syzdykova & Zhuldyzay Kagenova
Physiology and Predictors of Impaired Gas Exchange in Infants with Bronchopulmonary Dysplasia",	yes	other	Madina Syzdykova & Zhuldyzay Kagenova
Pleiotropy as the Mechanism for Evolving Novelty: Same Signal, Different Result	no		Madina Syzdykova & Zhuldyzay Kagenova
Pre-eclampsia: pathogenesis, novel diagnostics and therapies	no		Madina Syzdykova & Zhuldyzay Kagenova
Pre-Flight Hypoxemia Challenge Testing in Bronchopulmonary Dysplasia	no		Madina Syzdykova & Zhuldyzay Kagenova
Pre-Flight Hypoxemia Challenge Testing in Bronchopulmonary Dysplasia.	yes	no information on BPD	Madina Syzdykova & Zhuldyzay Kagenova
Pre-Flight Hypoxemia Challenge Testing in Bronchopulmonary Dysplasia",	duplicate		Madina Syzdykova & Zhuldyzay Kagenova
Pre-Flight Hypoxemia Challenge Testing in Bronchopulmonary Dysplasia",	duplicate		Madina Syzdykova & Zhuldyzay Kagenova
Pre-flight testing of preterm infants with neonatal lung disease: a retrospective review	no		Madina Syzdykova & Zhuldyzay Kagenova
Prediction of arterial partial pressure of oxygen with pulse oxygen saturation measurements	no		Madina Syzdykova & Zhuldyzay Kagenova
Prediction of short-term neonatal complications in preterm infants using exome-wide genetic variation and gestational age: a pilot study	no		Madina Syzdykova & Zhuldyzay Kagenova
Preoperative preparation and premedication	no		Madina Syzdykova & Zhuldyzay Kagenova
Prescribing oxygen therapy. An audit of oxygen prescribing practices on medical wards at North Shore Hospital, Auckland, New Zealand	no		Madina Syzdykova & Zhuldyzay Kagenova
Prevalence, clinical outcomes and rainfall association of acute respiratory infection by human metapneumovirus in children in Bogotá, Colombia	no		Madina Syzdykova & Zhuldyzay Kagenova
Prophylactic Administration of Respiratory Syncytial Virus Immune Globulin to High-Risk Infants and Young Children",	yes	no information on BPD	Madina Syzdykova & Zhuldyzay Kagenova
Prophylaxis of Early Adrenal Insufficiency to Prevent Bronchopulmonary Dysplasia: A Multicenter Trial	no		Madina Syzdykova & Zhuldyzay Kagenova
Protein processing and degradation in pulmonary health and disease	no		Madina Syzdykova & Zhuldyzay Kagenova
Pulmonary arterial response to hypoxia in survivors of chronic lung disease of prematurity	no		Madina Syzdykova & Zhuldyzay Kagenova
Pulmonary arterial response to hypoxia in survivors of chronic lung disease of prematurity"	yes	no information on BPD	Madina Syzdykova & Zhuldyzay Kagenova
Pulmonary gas exchange efficiency during exercise breathing normoxic and hypoxic gas in adults born very preterm with low diffusion capacity",	yes	no information on BPD	Madina Syzdykova & Zhuldyzay Kagenova
Pulmonary Hypertension - New Trends of Diagnostic and Therapy	no		Madina Syzdykova & Zhuldyzay Kagenova
Pulmonary Hypertension due to Lung Diseases and/or Hypoxia: What Do We Actually Know?	no		Madina Syzdykova & Zhuldyzay Kagenova
Pulmonary Neuroendocrine Cell System in Pediatric Lung Disease-Recent Advances	no		Madina Syzdykova & Zhuldyzay Kagenova
Pulmonary Neuroendocrine Cell System in Pediatric Lung Disease-Recent Advances",	yes	no information on BPD	Madina Syzdykova & Zhuldyzay Kagenova
Pulmonary neuroendocrine cells: physiology, tissue homeostasis and disease",	yes	no information on BPD	Madina Syzdykova & Zhuldyzay Kagenova
Pulmonary Vascular Effects of Inhaled Nitric Oxide and Oxygen Tension in Bronchopulmonary Dysplasia",	yes	no information on BPD	Madina Syzdykova & Zhuldyzay Kagenova
Pulmonary vasculature development in congenital diaphragmatic hernia: a novel automated quantitative imaging analysis	no		Madina Syzdykova & Zhuldyzay Kagenova
Pulmonary veno-occlusive disease: an uncommon cause of pulmonary hypertension",	yes	no information on BPD	Madina Syzdykova & Zhuldyzay Kagenova
Rare Diffuse Idiopathic Pulmonary Neuroendocrine Cell Hyperplasia (DIPNECH) Finding in a 9/11 World Trade Center Survivor: A Case Report",	yes	no information on BPD	Madina Syzdykova & Zhuldyzay Kagenova
RATES FOR BRONCHOPULMONARY DYSPLASIA VARY BASED ON DEFINITION AND CORRECTION FOR ALTITUDE",	yes	no information on BPD	Madina Syzdykova & Zhuldyzay Kagenova
Recent advances from application of doubly labeled water to measurement of human energy expenditure	no		Madina Syzdykova & Zhuldyzay Kagenova
Recurrent cyanotic episodes with severe arterial hypoxaemia and intrapulmonary shunting: a mechanism for sudden death.	no		Madina Syzdykova & Zhuldyzay Kagenova
Redistribution of Extracellular Superoxide Dismutase Causes Neonatal Pulmonary Vascular Remodeling and PH but Protects Against Experimental Bronchopulmonary Dysplasia",	yes	no information on BPD	Madina Syzdykova & Zhuldyzay Kagenova
Reference ranges for blood concentrations of eosinophils and monocytes during the neonatal period defined from over 63 000 records in a multihospital health-care system	no		Madina Syzdykova & Zhuldyzay Kagenova
Reference ranges for blood concentrations of eosinophils and monocytes during the neonatal period defined from over 63 000 records in a multihospital health-care system	no		Madina Syzdykova & Zhuldyzay Kagenova
Regional variation on rates of bronchopulmonary dysplasia and associated risk factors.	yes	include	Madina Syzdykova & Zhuldyzay Kagenova	02.05.2024
Regular soccer training improves pulmonary diffusion capacity in 6 to 10 year old boys	no		Madina Syzdykova & Zhuldyzay Kagenova
Regular soccer training improves pulmonary diffusion capacity in 6 to 10 year old boys",	yes	no information on BPD	Madina Syzdykova & Zhuldyzay Kagenova
Repeated endo-tracheal tube disconnection generates pulmonary edema in a model of volume overload: an experimental study	no		Madina Syzdykova & Zhuldyzay Kagenova
Respiratory responses to hypoxia during rest and exercise in individuals born pre-term: a state-of-the-art review",	yes	no information on BPD	Madina Syzdykova & Zhuldyzay Kagenova
Respiratory responses to hypoxia during rest and exercise in individuals born pre-term: a state-of-the-art review",	yes	no information on BPD	Madina Syzdykova & Zhuldyzay Kagenova
Respiratory syncytial virus infection",	yes	no information on BPD	Madina Syzdykova & Zhuldyzay Kagenova
Respiratory Syncytial Virus: A Comprehensive Review of Transmission, Pathophysiology, and Manifestation	no		Madina Syzdykova & Zhuldyzay Kagenova
Respiratory",	yes	no information on BPD	Madina Syzdykova & Zhuldyzay Kagenova
Retinoic Acid-Induced Alveolar Regeneration: Critical Differences in Strain Sensitivity	no		Madina Syzdykova & Zhuldyzay Kagenova
Retinoids in Lung Development and Regeneration	yes	no information on BPD	Madina Syzdykova & Zhuldyzay Kagenova
Retinoids in lung development and regeneration",	duplicate		Madina Syzdykova & Zhuldyzay Kagenova
Retinopathy of prematurity: contribution of inflammatory and genetic factors	no		Madina Syzdykova & Zhuldyzay Kagenova
Retinopathy of prematurity: contribution of inflammatory and genetic factors",	yes	no information on BPD	Madina Syzdykova & Zhuldyzay Kagenova
Retrospective analysis of referrals for hypoxic challenge testing in children born preterm.	yes	no information on BPD	Madina Syzdykova & Zhuldyzay Kagenova
Retrospective analysis of referrals for hypoxic challenge testing in children born preterm",	duplicate		Madina Syzdykova & Zhuldyzay Kagenova
Retrospective analysis of referrals for hypoxic challenge testing in children born preterm",	duplicate		Madina Syzdykova & Zhuldyzay Kagenova
Retrospective analysis of referrals for hypoxic challenge testing in children born preterm",	duplicate		Madina Syzdykova & Zhuldyzay Kagenova
Review Series: What goes around, comes around: childhood influences on later lung health?: Long-term follow-up of infants with lung disease of prematurity",	yes	no information on BPD	Madina Syzdykova & Zhuldyzay Kagenova
Risk factors for severe respiratory syncytial virus lower respiratory tract infection."	yes	no information on BPD	Madina Syzdykova & Zhuldyzay Kagenova
Role of chemoreceptors in effects of chronic hypoxia",	yes	no information on BPD	Madina Syzdykova & Zhuldyzay Kagenova
Safety and effect of sildenafil on treating paediatric pulmonary arterial hypertension: a meta-analysis on the randomised controlled trials	no		Madina Syzdykova & Zhuldyzay Kagenova
Serotonin-deficient neonatal mice are not protected against the development of experimental bronchopulmonary dysplasia or pulmonary hypertension",	yes	no information on BPD	Madina Syzdykova & Zhuldyzay Kagenova
Serum eosinophilic cationic protein and blood eosinophil counts for the prediction of the presence of airways inflammation in the children with wheezing	no		Madina Syzdykova & Zhuldyzay Kagenova
Simplified bedside assessment of pulmonary gas exchange in very preterm infants at 36 weeks' postmenstrual age.	yes	no information on BPD	Madina Syzdykova & Zhuldyzay Kagenova
Simplified bedside assessment of pulmonary gas exchange in very preterm infants at 36 weeks' postmenstrual age",	duplicate		Madina Syzdykova & Zhuldyzay Kagenova
Simplified bedside assessment of pulmonary gas exchange in very preterm infants at 36 weeks’ postmenstrual age",	duplicate		Madina Syzdykova & Zhuldyzay Kagenova
Six-monthly palivizumab prophylaxis effectively reduced RSV-associated hospitalization rates of preterm infants in a subtropical area: a population-based cohort study	no		Madina Syzdykova & Zhuldyzay Kagenova
Six-monthly palivizumab prophylaxis effectively reduced RSV-associated hospitalization rates of preterm infants in a subtropical area: a population-based cohort study",	yes	no information on BPD	Madina Syzdykova & Zhuldyzay Kagenova
Socioeconomic Impact of RSV Hospitalization	no		Madina Syzdykova & Zhuldyzay Kagenova
SPR 2022",	yes	no information on BPD	Madina Syzdykova & Zhuldyzay Kagenova
Surfactant Protein A - From Genes to Human Lung Diseases	no		Madina Syzdykova & Zhuldyzay Kagenova
Surgical ligation of patent ductus arteriosus in premature infants: trends and practice variation	no		Madina Syzdykova & Zhuldyzay Kagenova
Targeting hypoxia signalling for the treatment of ischaemic and inflammatory diseases	no		Madina Syzdykova & Zhuldyzay Kagenova
The association between antenatal corticosteroids exposure and postnatal growth in infants born between 23 and 29 weeks of gestation	no		Madina Syzdykova & Zhuldyzay Kagenova
The association between BMI trajectories and bronchopulmonary dysplasia among very preterm infants",	yes	no information on BPD	Madina Syzdykova & Zhuldyzay Kagenova
The association between periconceptional folic acid supplementation and the risk of preterm birth: a population-based retrospective cohort study of 200,000 women in China	no		Madina Syzdykova & Zhuldyzay Kagenova
The definition of bronchopulmonary dysplasia: an evolving dilemma",	yes	no information on BPD	Madina Syzdykova & Zhuldyzay Kagenova
The effects of flight and altitude",	yes	no information on BPD	Madina Syzdykova & Zhuldyzay Kagenova
The effects of sildenafil in maternal and fetal outcomes in pregnancy: A systematic review and meta-analysis	no		Madina Syzdykova & Zhuldyzay Kagenova
The Pivotal Role of the Placenta in Normal and Pathological Pregnancies: A Focus on Preeclampsia, Fetal Growth Restriction, and Maternal Chronic Venous Disease	no		Madina Syzdykova & Zhuldyzay Kagenova
The treatment of bronchiolitis	no		Madina Syzdykova & Zhuldyzay Kagenova
The use of the Berlin definition for acute respiratory distress syndrome during infancy and early childhood: multicenter evaluation and expert consensus	no		Madina Syzdykova & Zhuldyzay Kagenova
Thrombotic Alterations under Perinatal Hypoxic Conditions: HIF and Other Hypoxic Markers",	yes	no information on BPD	Madina Syzdykova & Zhuldyzay Kagenova
Transfusion prevention using erythropoietin, parenteral sucrose iron, and fewer phlebotomies in infants born at ≤30 weeks gestation at a high altitude center: a 10-year experience",	yes	no information on BPD	Madina Syzdykova & Zhuldyzay Kagenova
Treating Apnea of Prematurity	no		Madina Syzdykova & Zhuldyzay Kagenova
Treatment of children with pulmonary hypertension. Expert consensus statement on the diagnosis and treatment of paediatric pulmonary hypertension. The European Paediatric Pulmonary Vascular Disease Network, endorsed by ISHLT and DGPK	no		Madina Syzdykova & Zhuldyzay Kagenova
Treatment of pediatric pulmonary hypertension	no		Madina Syzdykova & Zhuldyzay Kagenova
Understanding the Cellular Sources of the Fractional Exhaled Nitric Oxide (FeNO) and Its Role as a Biomarker of Type 2 Inflammation in Asthma	no		Madina Syzdykova & Zhuldyzay Kagenova
Update in Pediatric Lung Disease 2012",	yes	no information on BPD	Madina Syzdykova & Zhuldyzay Kagenova
Urine and Fecal 1H-NMR Metabolomes Differ Significantly between Pre-Term and Full-Term Born Physically Fit Healthy Adult Males	no		Madina Syzdykova & Zhuldyzay Kagenova
Use of pulse oximetry as an investigative test for paediatric respiratory sleep disorders",	yes	no information on BPD	Madina Syzdykova & Zhuldyzay Kagenova
Validation of a new predictive model to improve risk stratification in bronchopulmonary dysplasia",	yes	no information on BPD	Madina Syzdykova & Zhuldyzay Kagenova
Vascular changes in fetal growth restriction: clinical relevance and future therapeutics	no		Madina Syzdykova & Zhuldyzay Kagenova
Vascular endothelial growth factor (VEGF) in acute lung injury (ALI) and acute respiratory distress syndrome (ARDS): paradox or paradigm?	no		Madina Syzdykova & Zhuldyzay Kagenova
Western Medical Research conference (formerly Western Regional Meeting), January 25-27 2018, Carmel, California	no		Madina Syzdykova & Zhuldyzay Kagenova
Western Medical Research Conference 2017 (Formerly Western Regional Meeting) Camel, California, January 26-28, 2017	no		Madina Syzdykova & Zhuldyzay Kagenova
Western Regional Meeting Abstracts	no		Madina Syzdykova & Zhuldyzay Kagenova
Western Regional Meeting Abstracts	no		Madina Syzdykova & Zhuldyzay Kagenova
WESTERN REGIONAL MEETING AT A GLANCE	no		Madina Syzdykova & Zhuldyzay Kagenova
What do we know about travel for children with special health care needs? A review of the literature	no		Madina Syzdykova & Zhuldyzay Kagenova
