# Supplementary material for: Impact of altitude correction on bronchopulmonary dysplasia prevalence: A systematic review and meta-analysis
Source: PLoS One. 2025 Apr 22;20(4):e0322204. doi: 10.1371/journal.pone.0322204 (PMC12013871; doi:10.1371/journal.pone.0322204)
Supplement: S3 Table — (XLSX) [file pone.0322204.s003.xlsx]

## Sheet: database
S3 Table. Original contributions analyzed in the study
author	year	authoryear	title (link)	study design	country	region	BPD definition	age	gestation	altidude correction	total	cases	alt	incidence	correction	altitude
Lee	2012	Lee, 2012	Higher altitude and risk of bronchopulmonary dysplasia among preterm infants	database analysis	Canada	North America	BPD defined as dependency on supplemental oxygen at 36 weeks’ corrected age or at discharge from the NICU [28].	<33 weeks’ GA	<33 weeks’ GA	no correction	3661	689	86-400	689	no	sea level
Lee	2012	Lee, 2012	Higher altitude and risk of bronchopulmonary dysplasia among preterm infants	database analysis	Canada	North America	BPD defined as dependency on supplemental oxygen at 36 weeks’ corrected age or at discharge from the NICU [28].	<33 weeks’ GA	<33 weeks’ GA	no correction	2350	346	< or equal 85	346	no	sea level
Lee	2012	Lee, 2012	Higher altitude and risk of bronchopulmonary dysplasia among preterm infants	database analysis	Canada	North America	BPD defined as dependency on supplemental oxygen at 36 weeks’ corrected age or at discharge from the NICU [28].	<33 weeks’ GA	<33 weeks’ GA	no correction	1540	334	400+	334	no	400-1000 meters
Britton	2012	Britton, 2012	Altitude, oxygen and the definition of bronchopulmonary dysplasia	database analysis	USA, Colorado Denver	North America	The Vermont Oxford Network (VON) criteria, which is based upon an oxygen requirement at 36 weeks gestation for VLBW infants <30 weeks or p1500g at birth. they received oxygen and/or positive pressure for lung disease at assessment. Calculations based upon atmospheric pressure (see Appendix) revealed that sea level room air oxygen density was equivalent to FIO2 1⁄4 0.25 at the altitude of our unit…	1500 g or <30 weeks GA	<30 weeks’ GA	no correction	131	94	1609 meters	94	no	1000 - 2000 meters
Alshehri	2014	Alshehri, 2014	Are preterm infants at high altitude at greater risk for the development of bronchopulmonary dysplasia?	comparative study	Saudi Arabia	Middle East	The diagnosis and severity of BPD were based on the National Institute of Child Health and Human Development consensus definition and grading [30]	<32 weeks' GA and <1500 g VLBW	<32 weeks’ GA	no correction	942	266	2200 meters	266	no	2000 meters and above
Alshehri	2014	Alshehri, 2014	Are preterm infants at high altitude at greater risk for the development of bronchopulmonary dysplasia?	comparative study	Saudi Arabia	Middle East	The diagnosis and severity of BPD were based on the National Institute of Child Health and Human Development consensus defin- ition and grading	<32 weeks' GA and <1500 g VLBW	<33 weeks’ GA	no correction	186	33	650 m above sea level	33	no	400-1000 meters
Rojas	2012	Rojas, 2012	Regional Variation on Rates of Bronchopulmonary Dysplasia and Associated Risk Factors	case-control	Colombia	South America	BPD was defined as the need for supplemental oxygen for ≥28 days at 36 wPMA [30]	27-31 weeks	27-31 weeks GA	no correction	88	44	2600 meters Bogota	44	no	2000 meters and above
Rojas	2012	Rojas, 2012	Regional Variation on Rates of Bronchopulmonary Dysplasia and Associated Risk Factors	case-control	Colombia	South America	BPD was defined as the need for supplemental oxygen for ≥28 days at 36 wPMA [30]	27-31 weeks	27-31 weeks GA	no correction	79	14	959 meters Bucaramanga	14	no	400-1000 meters
Rojas	2012	Rojas, 2012	Regional Variation on Rates of Bronchopulmonary Dysplasia and Associated Risk Factors	case-control	Colombia	South America	BPD was defined as the need for supplemental oxygen for ≥28 days at 36 wPMA [30]	27-31 weeks	27-31 weeks GA	no correction	45	6	956 meters Cali	6	no	400-1000 meters
Fernandez	2014	Fernandez, 2014	Oxygen dependency as equivalent to bronchopulmonary dysplasia at different altitudes in newborns ⩽1500 g at birth from the SIBEN network	retrospective chart review	multiple cities and multiple countries	South America	BPD is defined as an oxygen requirement >21% for more than 28 days after birth and at 36 weeks postmenstrual age [30].	≤ 1500 gms oxygen at 28 days	≤ 1500 gms	no correction	221	193	2125-2850 meters	193	no	2000 meters and above
Fernandez	2014	Fernandez, 2014	Oxygen dependency as equivalent to bronchopulmonary dysplasia at different altitudes in newborns ⩽1500 g at birth from the SIBEN network	retrospective chart review	multiple cities and multiple countries	South America	BPD is defined as an oxygen requirement >21% for more than 28 days after birth and at 36 weeks postmenstrual age [30].	≤ 1500 gms oxygen at 36 weeks	≤ 1500 gms	no correction	491	172	20-110 meters	172	no	sea level
Han	2022	Han, 2022	Clinical characteristics and risk factors of bronchopulmonary dysplasia in premature infants ≤32 weeks at high altitude and low altitude	retrospective case-control	Tibet	Western Pacific	The diagnosis of BPD was in accordance with the BPD diagnosis and staging criteria issued by the National Institute of Child Health and Human Development (NICHHD) in June 2018: A premature infant (<32 weeks' gestational age) with BPD has persistent parenchymal lung disease, radiographic confirmation of parenchymal lung disease, and at 36 weeks PMA requires 1 of the following FiO2 ranges/oxygen le…	<28 weeks GA	<28 weeks GA	no correction	2	2	3600 meter	2	no	2000 meters and above
Han	2022	Han, 2022	Clinical characteristics and risk factors of bronchopulmonary dysplasia in premature infants ≤32 weeks at high altitude and low altitude	retrospective case-control	Tibet	Western Pacific	The diagnosis of BPD was in accordance with the BPD diagnosis and staging criteria issued by the National Institute of Child Health and Human Development (NICHHD) in June 2018: A premature infant (<32 weeks' gestational age) with BPD has persistent parenchymal lung disease, radiographic confirmation of parenchymal lung disease, and at 36 weeks PMA requires 1 of the following FiO2 ranges/oxygen le…	28-29 weeks GA	27-31 weeks GA	no correction	15	13	3600 meter	13	no	2000 meters and above
Han	2022	Han, 2022	Clinical characteristics and risk factors of bronchopulmonary dysplasia in premature infants ≤32 weeks at high altitude and low altitude	retrospective case-control	Tibet	Western Pacific	The diagnosis of BPD was in accordance with the BPD diagnosis and staging criteria issued by the National Institute of Child Health and Human Development (NICHHD) in June 2018: A premature infant (<32 weeks' gestational age) with BPD has persistent parenchymal lung disease, radiographic confirmation of parenchymal lung disease, and at 36 weeks PMA requires 1 of the following FiO2 ranges/oxygen le…	30-32 weeks GA	30-32 weeks GA	no correction	107	33	3600 meter	33	no	2000 meters and above
Han	2022	Han, 2022	Clinical characteristics and risk factors of bronchopulmonary dysplasia in premature infants ≤32 weeks at high altitude and low altitude	retrospective case-control	Beijing	Western Pacific	The diagnosis of BPD was in accordance with the BPD diagnosis and staging criteria issued by the National Institute of Child Health and Human Development (NICHHD) in June 2018: A premature infant (<32 weeks' gestational age) with BPD has persistent parenchymal lung disease, radiographic confirmation of parenchymal lung disease, and at 36 weeks PMA requires 1 of the following FiO2 ranges/oxygen le…	<28 weeks GA	<28 weeks GA	no correction	15	15	50 meter	15	no	sea level
Han	2022	Han, 2022	Clinical characteristics and risk factors of bronchopulmonary dysplasia in premature infants ≤32 weeks at high altitude and low altitude	retrospective case-control	Beijing	Western Pacific	The diagnosis of BPD was in accordance with the BPD diagnosis and staging criteria issued by the National Institute of Child Health and Human Development (NICHHD) in June 2018: A premature infant (<32 weeks' gestational age) with BPD has persistent parenchymal lung disease, radiographic confirmation of parenchymal lung disease, and at 36 weeks PMA requires 1 of the following FiO2 ranges/oxygen le…	28-29 weeks	27-31 weeks GA	no correction	79	36	50 meter	36	no	sea level
Han	2022	Han, 2022	Clinical characteristics and risk factors of bronchopulmonary dysplasia in premature infants ≤32 weeks at high altitude and low altitude	retrospective case-control	Beijing	Western Pacific	The diagnosis of BPD was in accordance with the BPD diagnosis and staging criteria issued by the National Institute of Child Health and Human Development (NICHHD) in June 2018: A premature infant (<32 weeks' gestational age) with BPD has persistent parenchymal lung disease, radiographic confirmation of parenchymal lung disease, and at 36 weeks PMA requires 1 of the following FiO2 ranges/oxygen le…	30-32 weeks	30-32 weeks GA	no correction	133	11	50 meter	11	no	sea level
Gulliver	2016	Gulliver, 2016	CORRECTION FOR ALTITUDE SIGNIFICANTLY CHANGES REPORT RATES FOR BRONCHOPULMONARY DYSPLASIA	retrospective review of the prospective data	USA	North America	BPD was defined at 36 weeks corrected GA based on O2 reduction test with lower O2 saturation goal of 92%.	23-24 weeks	<28 weeks GA	no correction	64	61	1524 meters = 5000 feet	61	no	1000 - 2000 meters
Gulliver	2016	Gulliver, 2016	CORRECTION FOR ALTITUDE SIGNIFICANTLY CHANGES REPORT RATES FOR BRONCHOPULMONARY DYSPLASIA	retrospective review of the prospective data	USA	North America	BPD was defined at 36 weeks corrected GA based on O2 reduction test with lower O2 saturation goal of 92%.	25-26 weeks	<28 weeks GA	no correction	120	98	1524 meters = 5000 feet	98	no	1000 - 2000 meters
Gulliver	2016	Gulliver, 2016	CORRECTION FOR ALTITUDE SIGNIFICANTLY CHANGES REPORT RATES FOR BRONCHOPULMONARY DYSPLASIA	retrospective review of the prospective data	USA	North America	BPD was defined at 36 weeks corrected GA based on O2 reduction test with lower O2 saturation goal of 92%.	27-29 weeks	27-31 weeks GA	no correction	280	168	1524 meters = 5000 feet	168	no	1000 - 2000 meters
Gulliver	2018	Gulliver, 2018	Bronchopulmonary dysplasia: effect of altitude correction and role for the Neonatal Research Network Prediction Algorithm	retrospective analysis	USA	North America	BPD defined using the 2001 NICHD Consensus Conference criteria: (1) no BPD, in room air at 28 days postnatal age (PNA), and 36 weeks CGA; (2) mild BPD, on supplemental O2 by any source at 28 days PNA, and in room air at 36 weeks CGA; (3) moderate BPD, on supplemental O2 by any source at 28 days PNA, and on nasal cannula O2 with “effective FiO2” 0.30 at 36 weeks CGA; and (4) severe BPD, on supplem…	23-24 weeks	<28 weeks GA	no correction	84	81	1524 meters = 5000 feet	81	no	1000 - 2000 meters
Gulliver	2018	Gulliver, 2018	Bronchopulmonary dysplasia: effect of altitude correction and role for the Neonatal Research Network Prediction Algorithm	retrospective analysis	USA	North America	BPD defined using the 2001 NICHD Consensus Conference criteria: (1) no BPD, in room air at 28 days postnatal age (PNA), and 36 weeks CGA; (2) mild BPD, on supplemental O2 by any source at 28 days PNA, and in room air at 36 weeks CGA; (3) moderate BPD, on supplemental O2 by any source at 28 days PNA, and on nasal cannula O2 with “effective FiO2” 0.30 at 36 weeks CGA; and (4) severe BPD, on supplem…	25-26 weeks	<28 weeks GA	no correction	144	124	1524 meters = 5000 feet	124	no	1000 - 2000 meters
Gulliver	2018	Gulliver, 2018	Bronchopulmonary dysplasia: effect of altitude correction and role for the Neonatal Research Network Prediction Algorithm	retrospective analysis	USA	North America	BPD defined using the 2001 NICHD Consensus Conference criteria: (1) no BPD, in room air at 28 days postnatal age (PNA), and 36 weeks CGA; (2) mild BPD, on supplemental O2 by any source at 28 days PNA, and in room air at 36 weeks CGA; (3) moderate BPD, on supplemental O2 by any source at 28 days PNA, and on nasal cannula O2 with “effective FiO2” 0.30 at 36 weeks CGA; and (4) severe BPD, on supplem…	27-29 weeks	27-31 weeks GA	no correction	333	195	1524 meters = 5000 feet	195	no	1000 - 2000 meters
Vasquez	2018	Vasquez, 2018	Bronchopulmonary dysplasia predictor scale validation in preterm newborns in two neonatal units at 2600 m above sea level	observational longitudinal	Colombia	South America	BPD definition included oxygen dependency at 36 weeks PMA (plus a total oxygen duration of ≥28 days) and distinguishes between infants less than or more than 32 weeks' gestation in terms of diagnostic criteria [35].	≤32 weeks GA mild	<32 weeks’ GA	no correction	335	284	2600 meters Bogota	5	no	2000 meters and above
Britton	2012	Britton, 2012	Altitude, oxygen and the definition of bronchopulmonary dysplasia	database analysis	USA, Colorado Denver	North America	The Vermont Oxford Network (VON) criteria, which is based upon an oxygen requirement at 36 weeks gestation for VLBW infants <30 weeks or p1500g at birth. they received oxygen and/or positive pressure for lung disease at assessment. Calculations based upon atmospheric pressure (see Appendix) revealed that sea level room air oxygen density was equivalent to FIO2 1⁄4 0.25 at the altitude of our unit…	1500 g or GA <30 weeks	<30 weeks’ GA	after correction	131	35	1609 meters = 5280 feet	35	yes	1000 - 2000 meters
Buendia	2021	Buendia, 2021	Bronchopulmonary dysplasia: Incidence and severity in premature infants born at high altitude	retrospective cohort	Colombia	South America	BPD defined according to treatment with the following support at 36 weeks’ postmenstrual age, regardless of prior or current oxygen therapy: no bronchopulmonary dysplasia, no support; grade 1, nasal cannula ≤2 L/min; grade 2, nasal cannula >2 L/min or noninvasive positive airway pressure; and grade 3, invasive mechanical ventilation [36].	>=32 - ≤36 weeks GA	32-36 weeks GA	after correction	228	20	2200 meters and above no coorection	20	yes	2000 meters and above
Buendia	2021	Buendia, 2021	Bronchopulmonary dysplasia: Incidence and severity in premature infants born at high altitude	retrospective cohort	Colombia	South America	BPD defined according to treatment with the following support at 36 weeks’ postmenstrual age, regardless of prior or current oxygen therapy: no bronchopulmonary dysplasia, no support; grade 1, nasal cannula ≤2 L/min; grade 2, nasal cannula >2 L/min or noninvasive positive airway pressure; and grade 3, invasive mechanical ventilation [36].	28-31 weeks GA	27-31 weeks	after correction	183	54	2200 meters and above no correction	54	yes	2000 meters and above
Buendia	2021	Buendia, 2021	Bronchopulmonary dysplasia: Incidence and severity in premature infants born at high altitude	retrospective cohort	Colombia	South America	BPD defined according to treatment with the following support at 36 weeks’ postmenstrual age, regardless of prior or current oxygen therapy: no bronchopulmonary dysplasia, no support; grade 1, nasal cannula ≤2 L/min; grade 2, nasal cannula >2 L/min or noninvasive positive airway pressure; and grade 3, invasive mechanical ventilation [36].	<28 weeeks GA	<28 weeks GA	after correction	40	29	2200 meters and above no correction	29	yes	2000 meters and above
Fernandez	2014	Fernandez, 2014	Oxygen dependency as equivalent to bronchopulmonary dysplasia at different altitudes in newborns ⩽1500 g at birth from the SIBEN network	retrospective chart review	multiple cities and multiple countries	South America	BPD is defined as an oxygen requirement >21% for more than 28 days after birth and at 36 weeks postmenstrual age [30].	≤ 1500 gms oxygen at 28 days	≤ 1500 gms	after correction	221	48	2125-2850 meters	48	yes	2000 meters and above
Gulliver	2016	Gulliver, 2016	CORRECTION FOR ALTITUDE SIGNIFICANTLY CHANGES REPORT RATES FOR BRONCHOPULMONARY DYSPLASIA	retrospective review of the prospective data	USA	North America	BPD was defined at 36 weeks corrected GA based on O2 reduction test with lower O2 saturation goal of 92%.	23-24 weeks	<28 weeks GA	after correction	64	47	1524 meters = 5000 feet	47	yes	1000 - 2000 meters
Gulliver	2016	Gulliver, 2016	CORRECTION FOR ALTITUDE SIGNIFICANTLY CHANGES REPORT RATES FOR BRONCHOPULMONARY DYSPLASIA	retrospective review of the prospective data	USA	North America	BPD was defined at 36 weeks corrected GA based on O2 reduction test with lower O2 saturation goal of 92%.	25-26 weeks	<28 weeks GA	after correction	120	52	1524 meters = 5000 feet	52	yes	1000 - 2000 meters
Gulliver	2016	Gulliver, 2016	CORRECTION FOR ALTITUDE SIGNIFICANTLY CHANGES REPORT RATES FOR BRONCHOPULMONARY DYSPLASIA	retrospective review of the prospective data	USA	North America	BPD was defined at 36 weeks corrected GA based on O2 reduction test with lower O2 saturation goal of 92%.	27-29 weeks	27-31 weeks	after correction	280	52	1524 meters = 5000 feet	52	yes	1000 - 2000 meters
Gulliver	2018	Gulliver, 2018	Bronchopulmonary dysplasia: effect of altitude correction and role for the Neonatal Research Network Prediction Algorithm	retrospective analysis	USA	North America	BPD defined using the 2001 NICHD Consensus Conference criteria: (1) no BPD, in room air at 28 days postnatal age (PNA), and 36 weeks CGA; (2) mild BPD, on supplemental O2 by any source at 28 days PNA, and in room air at 36 weeks CGA; (3) moderate BPD, on supplemental O2 by any source at 28 days PNA, and on nasal cannula O2 with “effective FiO2” 0.30 at 36 weeks CGA; and (4) severe BPD, on supplem…	23-24 weeks	<28 weeks GA	after correction	84	67	1524 meters = 5000 feet	67	yes	1000 - 2000 meters
Gulliver	2018	Gulliver, 2018	Bronchopulmonary dysplasia: effect of altitude correction and role for the Neonatal Research Network Prediction Algorithm	retrospective analysis	USA	North America	BPD defined using the 2001 NICHD Consensus Conference criteria: (1) no BPD, in room air at 28 days postnatal age (PNA), and 36 weeks CGA; (2) mild BPD, on supplemental O2 by any source at 28 days PNA, and in room air at 36 weeks CGA; (3) moderate BPD, on supplemental O2 by any source at 28 days PNA, and on nasal cannula O2 with “effective FiO2” 0.30 at 36 weeks CGA; and (4) severe BPD, on supplem…	25-26 weeks	<28 weeks GA	after correction	144	82	1524 meters = 5000 feet	82	yes	1000 - 2000 meters
Gulliver	2018	Gulliver, 2018	Bronchopulmonary dysplasia: effect of altitude correction and role for the Neonatal Research Network Prediction Algorithm	retrospective analysis	USA	North America	BPD defined using the 2001 NICHD Consensus Conference criteria: (1) no BPD, in room air at 28 days postnatal age (PNA), and 36 weeks CGA; (2) mild BPD, on supplemental O2 by any source at 28 days PNA, and in room air at 36 weeks CGA; (3) moderate BPD, on supplemental O2 by any source at 28 days PNA, and on nasal cannula O2 with “effective FiO2” 0.30 at 36 weeks CGA; and (4) severe BPD, on supplem…	27-29 weeks	27-31 weeks	after correction	333	74	1524 meters = 5000 feet	74	yes	1000 - 2000 meters
Vasquez	2018	Vasquez, 2018	Bronchopulmonary dysplasia predictor scale validation in preterm newborns in two neonatal units at 2600 m above sea level	observational longitudinal	Colombia	South America	BPD definition included oxygen dependency at 36 weeks PMA (plus a total oxygen duration of ≥28 days) and distinguishes between infants less than or more than 32 weeks' gestation in terms of diagnostic criteria [35]. as a BPD definition. It states that bronchopulmonary dysplasia is present when supplemental oxygen at any concentration for 28 days in premature newborns with gestational age ≤32 week…	≤32 weeks GA mild	<32 weeks’ GA	after correction	335	68	2600 meters Bogota	3	yes	2000 meters and above
